# Supplementary material for: Longitudinal association between the duration of eye gaze fixation on social information and specific symptoms of neurodevelopmental disorders in children: A large‐scale community‐based cohort study
Source: PCN Rep. 2025 May 19;4(2):e70095. doi: 10.1002/pcn5.70095 (PMC12087504; doi:10.1002/pcn5.70095)
Supplement: Supplementary file 1 — Supporting information. [file PCN5-4-e70095-s001.xlsx]

## Sheet: Supplementary Table1
	Supplementary Table 1 Association gaze time on social information and subscale score of SDQ at age 4 (excluded individuals with any SDQ's problems at age 4)											Supplementary Table 1 Duration of eye gaze fixation on social iformation among children with more than 95% tile of hyperactivity/inattention and peer problem at ages 6-7
													Hyperactivity/inattention alone					Peer problem alone					Both hyperactivity/inattention and Peer problem
													(+)		(-)		t-test p-value	(+)		(-)		t-test p-value	(+)		(-)		t-test p-value
													Mean	SD	Mean	SD		Mean	SD	Mean	SD		Mean	SD	Mean	SD
												[Human images]
												Blinking	0.697973	0.210595	0.692728	0.192688	0.818	0.708527	0.191286	0.692467	0.193553	0.439	0.682194	0.178581	0.692	0.193	0.773
												Mouth moving	0.231452	0.172186	0.224813	0.142546	0.699	0.227022	0.155306	0.224992	0.14321	0.896	0.218839	0.123953	0.225	0.142	0.809
												Silence	0.369513	0.212657	0.369351	0.215119	0.995	0.365422	0.198532	0.370162	0.215788	0.838	0.324375	0.186553	0.37	0.216	0.232
												Still image	0.503355	0.196135	0.517895	0.200571	0.535	0.480479	0.187697	0.51949	0.200826	0.065	0.495806	0.175675	0.52	0.201	0.507
												Talking	0.26752	0.184595	0.259506	0.159021	0.671	0.269837	0.165409	0.259349	0.159587	0.539	0.226933	0.158931	0.259	0.159	0.272
												[People & Geometry]
												Same size	0.462243	0.152855	0.458119	0.165797	0.833	0.425646	0.168157	0.459666	0.164596	0.068	0.414207	0.153536	0.459	0.165	0.144
												Small window	0.421959	0.17271	0.447532	0.174259	0.216	0.415737	0.170057	0.448089	0.174417	0.818	0.380414	0.162329	0.449	0.175	0.036
